# Supplementary material for: Action observation intervention using three-dimensional movies improves the usability of hands with distal radius fractures in daily life-A nonrandomized controlled trial in women
Source: PLoS One. 2024 Oct 18;19(10):e0294301. doi: 10.1371/journal.pone.0294301 (PMC11488734; doi:10.1371/journal.pone.0294301)
Supplement: S6 File — (CSV) [file pone.0294301.s006.csv]

name	group	time	age	Fractured_hand_L1R2	BMI	Fracture_type_AO_Classification	Day_injury-reha	VF1	DF1	Pronation1	Suspination1	GapVF1	GapDF1	GapPronation1	GapSuspination1	PRWE_Pain1	PRWE_Specific1	PRWE_Usual1	PRWE_Total1
1	1	1	67	2	17.6	2	12	55	40	60	90	-20.0	-14.5	-33.0		29.0	38.0	34.0	65.0
2	1	1	72	2	24.5	2	5	25	40	80	70	31.0	0.0	10.0	20.0	4.0		20.0	31.0
3	1	1	71	1	14.0	3	11	40	50	80	70	-12.0	-29.0	10.0	2.0	43.0	60.0	40.0	93.0
4	1	1	58	2	20.1	3	27	50	30	90	85	-35.0	-25.8	0.0	-13.0	26.0	57.0	17.0	63.0
5	1	1	61	2	28.6	3	16	45	40	70	50	-45.0	-40.0	-70.0	-50.0	30.0		20.0	56.5
6	1	1	76	2	18.7	3	14	30	45	40	80	-6.0	-29.0	-31.0	-17.0	33.0	56.0	28.0	75.0
7	1	1	71	1	16.8	2	11	40	10	50	40	-28.0	-5.0	-31.0	-16.0	16.0	51.0	19.0	51.0
8	1	1	63	2	21.2	3	4	35	35	90	30	-35.0	-31.5		-30.0	28.0	60.0	40.0	78.0
9	1	1	76	1	19.9	2	17	35	20	40	40	-28.5	-20.0	-40.0	-40.0	39.0	59.0	36.0	86.5
10	1	1	76	1	27.6	3	9		10	45	45	14.0	-2.0	-15.0	-15.0	34.0	60.0	40.0	84.0
11	1	1	65	1	25.3	3	11	40	20	50	20	-8.0	-12.0	-14.0	16.0	23.0	60.0	35.0	70.5
12	1	1	76	2	24.8	3	32		20	40	40	-9.3	-19.4	-35.5	-35.5	38.0	55.0	25.0	78.0
13	1	1	77	1	24.0	2	10	30	40	75	60	22.5	-17.5	-12.0	-24.0	17.0		26.0	43.5
14	1	1	53	2	15.8	2	18	40	45	60	90	-14.5	-37.5	-15.0	-9.0	31.0	60.0	38.0	80.0
15	1	1	78	2	26.4	3	9	30	40	50	70	0.0	-5.0	4.0	-16.0	10.0	60.0	20.0	50.0
16	1	1	76	2	22.0	2	17	45	60	35	90	-27.0	-32.0	-8.0		29.0	60.0	40.0	79.0
20	1	1	81	1	22.7	2	7		35	60	25	4.0	-11.0	-33.0	-7.0	16.0	60.0	20.0	56.0
21	1	1	82	1	23.6	3	7	30	20	75	30	-30.0	-20.0	-72.3	-30.0	27.0	60.0	37.0	75.5
25	0	1	74	1	24.2	3	3	35	30	30	30	0.0	5.0	15.0	15.0	27.0	45.0	30.0	64.5
26	0	1	74	1	33.7	3	16	40	10	30	40	-22.0	-4.0	-21.0	-31.0	28.0	58.0	36.0	75.0
27	0	1	66	1	33.0	2	24	35	40	50	80	-24.0	-32.0	-32.0	-71.0	26.0	60.0	33.0	72.5
28	0	1	68	1	22.9	3	15	25	25	30	45	-13.0	-11.0	-3.0	-18.0	20.0	37.0	20.0	48.5
29	0	1	56	1	21.0	3	6	45	30	50	50	-17.0	-22.0	40.0	-50.0	35.0	50.0	20.0	70.0
30	0	1	59	2	29.5	3	14	45	50	55	50	-25.5	-43.0	8.0	4.0	27.0	31.0	37.0	61.0
31	0	1	58	2	19.6	2	10	35	25	40	70	-11.0	12.5	5.0	-25.0	21.0	29.0	15.0	43.0
32	0	1	60	2	21.5	3	28	20	50	70	50		6.0	-25.0	-5.0		58.0	23.0	50.5
33	0	1	49	1	23.2	3	16	40	10	40	30	-39.9	-9.7	-40.0	-30.0		56.0	35.0	88.5
34	0	1	79	1	21.4	1	4	40	30	50	50	0.0	-16.0	22.0	22.0	27.0		13.0	34.0
35	0	1	78	1	20.7	3	12	10	10	45	45	-22.0	0.0	-23.0	-71.0	18.0	54.0	35.0	62.5
36	0	1	65	2	26.7	3	6	35	35	50	80	-4.0	-13.0	-37.0	-12.0	30.0	60.0	25.0	72.5
37	0	1	70	1	30.0	3	10	20	30	55	30	-20.0	-30.0	-54.1	-28.2		60.0	40.0	93.0
38	0	1	78	1	23.1	3	13	40	30		90	-22.0	7.5	-85.0	-90.0	34.0	57.0	32.0	78.5
39	0	1	79	2	17.5	2	10	20	40	30	30	-8.0	-17.5	-21.0	-21.0	30.0	60.0	39.0	79.5
41	0	1	81	1	27.5	2	10	35	40	60	70	-20.0	-26.0	-37.5	-43.0	27.0	54.0	32.0	70.0
42	0	1	79	1	21.0	2	9	35	30	70	90	-28.0	-22.0	-43.0	-81.0	30.0	60.0	35.0	77.5
1	1	2	67	2	17.6	2	12	60	65	90	90	-0.5	11.5	-9.0	-31.5	20.0	25.0	11.0	38.0
2	1	2	72	2	24.5	2	5	60	60	90	90		20.0	0.0	0.0	17.0	13.0	8.0	27.5
3	1	2	71	1	14.0	3	11	60	50	90	90	-25.0	-15.0	0.0	0.0	7.0	5.0	7.0	13.0
4	1	2	58	2	20.1	3	27	70	60	90	90	-2.5	-9.0	-4.5	-4.5	13.0	41.0	22.0	44.5
5	1	2	61	2	28.6	3	16	45	55	80	90	-13.0	-27.0	-26.0	-45.0	16.0	26.0	10.0	34.0
6	1	2	76	2	18.7	3	14	50	60	60	90	-30.0	-40.0	-33.0	-45.0	25.0	37.0	12.0	49.5
7	1	2	71	1	16.8	2	11	60	45	60	60	-12.0	-20.0	-31.5	-36.0	9.0	29.0		38.0
8	1	2	63	2	21.2	3	4	50	50	70	80	-15.0	-36.0	-7.0	1.0	23.0	29.0	14.0	44.5
9	1	2	76	1	19.9	2	17	60	65	90	80		-25.0	-63.0	-53.0	21.0	29.0	4.0	37.5
10	1	2	76	1	27.6	3	9	60	65	90	90	-4.0	-17.0	-48.0	-30.0	20.0	39.0	16.0	47.5
11	1	2	65	1	25.3	3	11	65	60	80	90	-9.0	-4.0	-8.0	-18.0	10.0	12.0	4.0	18.0
12	1	2	76	2	24.8	3	32		50	90	80	-9.0	-20.0	0.0	-17.0	21.0	30.0	8.0	40.0
13	1	2	77	1	24.0	2	10	55	70	90	90	5.0	-10.0	-27.0	-27.0	11.0	22.0	10.0	27.0
14	1	2	53	2	15.8	2	18	50	55	60	90	-7.5	-10.0	-24.0	-27.0		33.0	24.0
15	1	2	78	2	26.4	3	9	54	54	90	90	-6.0	2.0	0.0	0.0	12.0	23.0	4.0	25.5
16	1	2	76	2	22.0	2	17	55	55	65	85	-13.0	-20.0	16.0	-4.0	34.0	7.0	9.0	42.0
20	1	2	81	1	22.7	2	7	55	60	90	90	5.0	0.0	0.0	0.0	0.0	20.0	0.0	10.0
21	1	2	82	1	23.6	3	7	50	55	90		-1.0	-31.0	-9.0	15.0	24.0	39.0	26.0	56.5
25	0	2	74	1	24.2	3	3	55	60	35	90		-39.0	-8.0	-45.0	29.0	55.0	23.0	68.0
26	0	2	74	1	33.7	3	16	55	50	85	80	-7.0	-14.0	-13.0	-8.0	28.0	52.0	31.0	69.5
27	0	2	66	1	33.0	2	24	50	70	80	80	-6.0	2.0	-8.0	-8.0	2.0	34.0	27.0	32.5
28	0	2	68	1	22.9	3	15	30	35		30	-12.0	-21.0	0.0	6.0	28.0	60.0	24.0	70.0
29	0	2	56	1	21.0	3	6	55	50	75	60	-6.0	-26.0		-24.0	40.0	55.0		67.5
30	0	2	59	2	29.5	3	14	50	60	90	60	15.0	-11.0	-9.0	-6.0	13.0	35.0	25.0	43.0
31	0	2	58	2	19.6	2	10	50	50	70	70	14.0	-12.5	-16.0	11.0	7.0	21.0	13.0	24.0
32	0	2	60	2	21.5	3	28	45	60	90	85	3.0	-11.0	-18.0	-13.0	4.0	32.0	23.0	31.5
33	0	2	49	1	23.2	3	16	30		20	20	-14.0	-9.7	-11.0	-19.6	35.0	41.0	36.0	73.5
34	0	2	79	1	21.4	1	4	60	60	90	90	4.0	-4.0	0.0	0.0	24.0	38.0	13.0	49.5
35	0	2	78	1	20.7	3	12	55	60	80	90	-3.0	-4.0	-17.0	-36.0	7.0	10.0	13.0	18.5
36	0	2	65	2	26.7	3	6	40	60	80	85		-9.0	-26.0	-4.0	24.0	28.0	23.0	49.5
37	0	2	70	1	30.0	3	10	30	40	90	45	-5.0	-22.0		9.0	19.0	58.0	26.0	61.0
38	0	2	78	1	23.1	3	13	40	40	90	90	-4.0	5.0	-27.0	-27.0	28.0	42.0	25.0	61.5
39	0	2	79	2	17.5	2	10	40	40	80	90	-4.0	-10.0	-17.0	0.0	14.0	23.0	23.0	37.0
41	0	2	81	1	27.5	2	10	40	50	75	80	-4.0	-15.0	-21.0	-17.0	26.0	49.0	30.0	65.5
42	0	2	79	1	21.0	2	9		70	90	90		-22.0	-18.0	-18.0	18.0	40.0	24.0	50.0
1	1	3	67	2	17.6	2	12	80		90	90	-17.0	-8.5	0.0	0.0	6.0	1.0	4.0	8.5
2	1	3	72	2	24.5	2	5		70	90	90	-10.0	10.0	0.0	0.0	8.0	4.0	2.0	11.0
3	1	3	71	1	14.0	3	11	70	70	90	90	-21.0	-24.5	0.0	0.0	4.0	4.0	3.0	7.5
4	1	3	58	2	20.1	3	27	70	65	90	90	-2.5	11.5	-27.0	0.0	8.0	18.0	6.0	20.0
5	1	3	61	2	28.6	3	16	55	60	90	90	1.0	-11.0	-18.0	-18.0	8.0	10.0	4.0	15.0
6	1	3	76	2	18.7	3	14	50	60	90		-10.0	-20.0		-33.0	24.0	26.0	6.0	40.0
7	1	3	71	1	16.8	2	11	60	65	90	90	-4.0	-40.0	-14.0	-26.0	20.0	24.0		44.0
8	1	3	63	2	21.2	3	4	50	60	90	80	-1.0	-4.0	0.0	10.0	20.0	22.0	3.0	32.5
9	1	3	76	1	19.9	2	17	60	65	90	80	-14.5	-25.0	-18.0	-8.0	7.0	6.0	4.0	12.0
10	1	3	76	1	27.6	3	9	75	65	90	90	-19.0	15.0	-30.0	-30.0	21.0	18.0	8.0	34.0
11	1	3	65	1	25.3	3	11	65	75	90	90	-9.0	5.0	0.0	-4.5	3.0	0.0	3.0	4.5
12	1	3	76	2	24.8	3	32	50	60	90	85	-15.0	-24.0	-18.0	-13.0	4.0	12.0	13.0	16.5
13	1	3	77	1	24.0	2	10	65	75	90	90	-12.5	-22.5	-18.0	-27.0	10.0	14.0	11.0	22.5
14	1	3	53	2	15.8	2	18	60	70	85	90	8.0	-25.0	-22.0	-9.0	15.0	14.0	12.0	28.0
15	1	3	78	2	26.4	3	9	56	56	90	90	-2.0	0.0	0.0	0.0	12.0	21.0	4.0	24.5
16	1	3	76	2	22.0	2	17	65	65		90	-17.0	-9.0	26.0	-9.0	13.0	9.0	6.0	20.5
20	1	3	81	1	22.7	2	7	60	60	90	90	0.0	0.0	0.0	0.0	0.0	20.0	0.0	10.0
21	1	3	82	1	23.6	3	7	60	65	90	75	-18.0	-25.0	0.0	-12.0	11.0	20.0	10.0	26.0
25	0	3	74	1	24.2	3	3	50	60	55	85	-8.0	-25.0	-10.0	5.0	23.0	13.0	0.0	29.5
26	0	3	74	1	33.7	3	16	55	60	90	90	-7.0	-12.0	-9.0	-9.0	29.0	27.0	6.0	45.5
27	0	3	66	1	33.0	2	24	35	60	50	80	14.5	12.0		10.0	5.0	23.0	0.0	16.5
28	0	3	68	1	22.9	3	15	50	45	60		-2.0	-17.0	-33.0	-13.0	21.0	36.0	10.0	44.0
29	0	3	56	1	21.0	3	6	50	55	70	80	13.0	1.0	-34.0	-26.0	24.0	42.0	26.0	58.0
30	0	3	59	2	29.5	3	14	60	65	90	70	5.0	-2.0	-9.0	20.0	26.0	14.0	8.0	37.0
31	0	3	58	2	19.6	2	10	55	60	90	90	1.0	-15.0	-9.0	-9.0	0.0	26.0	0.0	13.0
32	0	3	60	2	21.5	3	28	45	55	75	90	11.0	1.0	6.0	-18.0	38.0	31.0	19.0	63.0
33	0	3	49	1	23.2	3	16	45	50	45		-9.0		-36.0	-16.5	17.0	46.0	27.0	53.5
34	0	3	79	1	21.4	1	4	60	60	80	90	4.0	-11.0	10.0	0.0	9.0	2.0	2.0	11.0
35	0	3	78	1	20.7	3	12	70	70	90	90	-18.0	-21.0	0.0	0.0	21.0	29.0	10.0	40.5
36	0	3	65	2	26.7	3	6	60	60	70	90	4.0	-9.0	-25.0	0.0	16.0	20.0	8.0	30.0
37	0	3	70	1	30.0	3	10	30	40	90		0.0	-10.0	-27.0	13.0	32.0		24.0	73.0
38	0	3	78	1	23.1	3	13	60	50	90	90	-24.0	10.0	-18.0	-18.0	10.0	26.0	25.0	35.5
39	0	3	79	2	17.5	2	10	35	50	80	90	13.0	-5.0	-26.0	-9.0	29.0	37.0	23.0	59.0
41	0	3	81	1	27.5	2	10	50	60	70	90	-8.0	-18.0	-16.0	-18.0	8.0	25.0	15.0	28.0
42	0	3	79	1	21.0	2	9	55		90	90	-6.0	-27.0	-18.0	-18.0	3.0	25.0	20.0	25.5
1	1	4	67	2	17.6	2	12	80	80	90	90	-38.0	-20.5	-9.0	-9.0	0.0	2.0	1.0	1.5
2	1	4	72	2	24.5	2	5	75	70	90	90	5.0	10.0	0.0	0.0	3.0	1.0	0.0	3.5
3	1	4	71	1	14.0	3	11	50	60	90	90	6.0	-4.0	0.0	0.0	2.0	0.0	0.0	2.0
4	1	4	58	2	20.1	3	27	70	70	90	90	5.0	15.0	0.0	0.0	6.0	11.0	6.0	14.5
5	1	4	61	2	28.6	3	16	55	60	90	90	1.0	3.0	0.0	0.0	6.0	15.0	6.0	16.5
6	1	4	76	2	18.7	3	14	50	65	90	80	-2.0	-17.0		-26.0	11.0	16.0	4.0	21.0
7	1	4	71	1	16.8	2	11	80	60	90	85	-16.0	-25.0	-4.5	-13.0	11.0	16.0		27.0
8	1	4	63	2	21.2	3	4	40	60	80	90	9.0	-18.0	10.0	0.0	13.0	16.0	4.0	23.0
9	1	4	76	1	19.9	2	17	70	70	90	90	-18.0	-14.0	-9.0	-9.0	4.0	1.0	0.0	4.5
10	1	4	76	1	27.6	3	9	60	65	90	90	-12.0	-25.0		-30.0	13.0	31.0	11.0	34.0
11	1	4	65	1	25.3	3	11	70	70	90	90	-2.0	2.0	-9.0	-18.0	7.0	1.0	5.0	10.0
12	1	4	76	2	24.8	3	32	50	65	90	90	-15.0	-23.0	-18.0	-18.0	9.0	5.0	4.0	13.5
13	1	4	77	1	24.0	2	10	60	80	90	90	7.5	-12.5	-9.0	-18.0	7.0	6.0	3.0	11.5
14	1	4	53	2	15.8	2	18	65	75	85	90	3.0	-18.8	-17.5	-4.5	11.0	12.0	12.0	23.0
15	1	4	78	2	26.4	3	9	60	60	90	90	0.0	3.0	0.0	0.0	3.0	10.0	1.0	8.5
16	1	4	76	2	22.0	2	17	70	65		90	-22.0	-9.0		-9.0	9.0	7.0	3.0	14.0
20	1	4	81	1	22.7	2	7	65	60	90	90	-5.0	0.0	0.0	0.0	2.0	0.0	0.0	2.0
21	1	4	82	1	23.6	3	7	60	70	90	75	-11.0	-14.0	0.0	-12.0	11.0	23.0	10.0	27.5
25	0	4	74	1	24.2	3	3	60	60	60	90	10.0	-4.0	21.0	0.0	2.0	10.0	0.0	7.0
26	0	4	74	1	33.7	3	16	60	60	90	90	-6.0	0.0	0.0		6.0	11.0	1.0	12.0
27	0	4	66	1	33.0	2	24	70	60	90	85	-17.8		0.0	5.0	4.0	0.0	0.0	4.0
28	0	4	68	1	22.9	3	15	50	60	60		-2.0	-4.0	-6.0	21.0	6.0	4.0	0.0	8.0
29	0	4	56	1	21.0	3	6	70	50	65		-7.0	-2.0	-20.0	-12.0	19.0	35.0	0.0	36.5
30	0	4	59	2	29.5	3	14	70	70	90	90	-5.0	0.0	0.0	0.0	3.0	1.0	1.0	4.0
31	0	4	58	2	19.6	2	10	65	60	90	90	-1.0	0.0	0.0		0.0	1.0	0.0	0.5
32	0	4	60	2	21.5	3	28	50	65	90	90	14.0	-2.0	-9.0	-18.0	10.0	12.0	8.0	20.0
33	0	4	49	1	23.2	3	16	40		45		8.0		-18.0	-12.0	20.0	43.0		58.0
34	0	4	79	1	21.4	1	4	60	60	90	90	12.0	-11.0	0.0	0.0	7.0	3.0	0.0	8.5
35	0	4	78	1	20.7	3	12	60	70	90	90	5.0	0.0	0.0	0.0	8.0	17.0	10.0	21.5
36	0	4	65	2	26.7	3	6	60	60	80	90	12.0		10.0	-27.0	11.0	14.0	8.0	22.0
37	0	4	70	1	30.0	3	10	30		90		5.0	2.0	-18.0	3.0	30.0	56.0		76.5
38	0	4	78	1	23.1	3	13	60	55	90	90	-12.0	-2.5	0.0	0.0	30.0	29.0	27.0	58.0
39	0	4	79	2	17.5	2	10	40		70	90	14.0	7.5	-16.0	0.0	18.0	27.0	24.0	43.5
41	0	4	81	1	27.5	2	10	50	60	80	90	-8.0	-7.5	-8.0	-18.0	7.0	9.0	13.0	18.0
42	0	4	79	1	21.0	2	9	55		90	90	1.0	-16.0	-9.0	-9.0	4.0	10.0	10.0	14.0
